# Supplementary material for: How does mortality compare between different countries/regions of birth for the population of England and Wales, 2007 to 2021? A descriptive, observational study
Source: J R Soc Med. 2025 Dec 12;119(1):14–24. doi: 10.1177/01410768251377564 (PMC12700778; doi:10.1177/01410768251377564)
Supplement: sj-xlsx-2-jrs-10.1177_01410768251377564 – Supplemental material for How does mortality compare between different countries/regions of birth for the population of England and Wales, 2007 to 2021? A descriptive, observational study [file sj-xlsx-2-jrs-10.1177_01410768251377564.xlsx]

## Sheet: smr_trend_slope_models
sex	Country/region of birth	estimate	std.error	statistic	p.value
Female	Africa: Central and Western Africa	0.0109037	0.00407425	2.67626	0.0190362
Male	Africa: Central and Western Africa	0.0108819	0.00345559	3.14907	0.00768545
Female	Africa: Eastern and Southern Africa	0.0038461	0.00253058	1.51985	0.152492
Male	Africa: Eastern and Southern Africa	0.00610522	0.00231278	2.63977	0.0204047
Female	Africa: North Africa	0.00313545	0.00344836	0.909259	0.379762
Female	Antarctica and Oceania	-0.00205692	0.0034005	-0.604887	0.555666
Male	Africa: North Africa	0.00763494	0.00255445	2.98888	0.0104602
Female	Asia: Eastern Asia	0.00397935	0.00251301	1.5835	0.137323
Male	Antarctica and Oceania	-0.00474025	0.00212401	-2.23174	0.0438598
Female	Asia: Middle East and Central Asia	0.00940708	0.00318522	2.95335	0.0111995
Male	Asia: Eastern Asia	0.00040178	0.00192943	0.208237	0.838271
Male	Asia: Middle East and Central Asia	0.00578667	0.00308791	1.87398	0.0835829
Male	Asia: South East Asia	0.00386309	0.00280443	1.3775	0.191612
Female	Asia: South East Asia	0.00343085	0.00202393	1.69515	0.113851
Female	Asia: Southern Asia minus Bangladesh, India, Pakistan	0.00541112	0.00341485	1.58459	0.137076
Female	Asia: Southern Asia: Bangladesh	0.0255526	0.00379561	6.73215	1.40001e-05
Male	Asia: Southern Asia minus Bangladesh, India, Pakistan	0.00378011	0.00356924	1.05908	0.308846
Female	Asia: Southern Asia: India	0.00332182	0.00162012	2.05035	0.0610578
Male	Asia: Southern Asia: Bangladesh	0.0163763	0.00402229	4.07138	0.00132222
Female	Asia: Southern Asia: Pakistan	0.0138176	0.00184784	7.47774	4.64541e-06
Female	Europe: EU minus Irish Republic	0.00900494	0.00176417	5.10434	0.000202197
Female	Europe: EU: Irish Republic	0.00371515	0.000718413	5.17132	0.000179854
Female	Europe: Other Europe: Rest of Europe	-0.00988048	0.0022667	-4.35896	0.000774075
Female	Europe: United Kingdom: Northern Ireland	0.00271501	0.00255438	1.06288	0.307181
Female	Europe: United Kingdom: Scotland	0.00310793	0.00177863	1.74737	0.104136
Male	Asia: Southern Asia: India	-5.84878e-05	0.00118118	-0.0495166	0.96126
Male	Asia: Southern Asia: Pakistan	0.00906358	0.00279896	3.2382	0.00647367
Male	Europe: EU minus Irish Republic	0.00109937	0.000955577	1.15047	0.270672
Male	Europe: EU: Irish Republic	-0.000175073	0.00166579	-0.105099	0.917902
Male	Europe: Other Europe: Rest of Europe	-0.0187862	0.00258982	-7.25387	6.4211e-06
Male	Europe: United Kingdom: Northern Ireland	-0.002399	0.00182892	-1.3117	0.212314
Female	The Americas and the Caribbean: Caribbean	0.0124697	0.00204533	6.09667	3.80075e-05
Male	Europe: United Kingdom: Scotland	-0.00199955	0.00145689	-1.37248	0.193131
Female	The Americas: North America and Central America	-0.00305788	0.00274163	-1.11535	0.284893
Male	The Americas and the Caribbean: Caribbean	0.0126697	0.00244689	5.17787	0.000177812
Female	The Americas: South America	0.00399725	0.0027539	1.45149	0.170346
Male	The Americas: North America and Central America	-0.01264	0.00281405	-4.49176	0.000606372
Male	The Americas: South America	0.000365326	0.00254233	0.143698	0.887943

## Sheet: Table S1_Males
sex	Country/region of birth	estimate	std.error	statistic	p.value
Female	Africa: Central and Western Africa	0.0109037	0.00407425	2.67626	0.0190362
Male	Africa: Central and Western Africa	0.0108819	0.00345559	3.14907	0.00768545
Female	Africa: Eastern and Southern Africa	0.0038461	0.00253058	1.51985	0.152492
Male	Africa: Eastern and Southern Africa	0.00610522	0.00231278	2.63977	0.0204047
Female	Africa: North Africa	0.00313545	0.00344836	0.909259	0.379762
Female	Antarctica and Oceania	-0.00205692	0.0034005	-0.604887	0.555666
Male	Africa: North Africa	0.00763494	0.00255445	2.98888	0.0104602
Female	Asia: Eastern Asia	0.00397935	0.00251301	1.5835	0.137323
Male	Antarctica and Oceania	-0.00474025	0.00212401	-2.23174	0.0438598
Female	Asia: Middle East and Central Asia	0.00940708	0.00318522	2.95335	0.0111995
Male	Asia: Eastern Asia	0.00040178	0.00192943	0.208237	0.838271
Male	Asia: Middle East and Central Asia	0.00578667	0.00308791	1.87398	0.0835829
Male	Asia: South East Asia	0.00386309	0.00280443	1.3775	0.191612
Female	Asia: South East Asia	0.00343085	0.00202393	1.69515	0.113851
Female	Asia: Southern Asia minus Bangladesh, India, Pakistan	0.00541112	0.00341485	1.58459	0.137076
Female	Asia: Southern Asia: Bangladesh	0.0255526	0.00379561	6.73215	1.40001e-05
Male	Asia: Southern Asia minus Bangladesh, India, Pakistan	0.00378011	0.00356924	1.05908	0.308846
Female	Asia: Southern Asia: India	0.00332182	0.00162012	2.05035	0.0610578
Male	Asia: Southern Asia: Bangladesh	0.0163763	0.00402229	4.07138	0.00132222
Female	Asia: Southern Asia: Pakistan	0.0138176	0.00184784	7.47774	4.64541e-06
Female	Europe: EU minus Irish Republic	0.00900494	0.00176417	5.10434	0.000202197
Female	Europe: EU: Irish Republic	0.00371515	0.000718413	5.17132	0.000179854
Female	Europe: Other Europe: Rest of Europe	-0.00988048	0.0022667	-4.35896	0.000774075
Female	Europe: United Kingdom: Northern Ireland	0.00271501	0.00255438	1.06288	0.307181
Female	Europe: United Kingdom: Scotland	0.00310793	0.00177863	1.74737	0.104136
Male	Asia: Southern Asia: India	-5.84878e-05	0.00118118	-0.0495166	0.96126
Male	Asia: Southern Asia: Pakistan	0.00906358	0.00279896	3.2382	0.00647367
Male	Europe: EU minus Irish Republic	0.00109937	0.000955577	1.15047	0.270672
Male	Europe: EU: Irish Republic	-0.000175073	0.00166579	-0.105099	0.917902
Male	Europe: Other Europe: Rest of Europe	-0.0187862	0.00258982	-7.25387	6.4211e-06
Male	Europe: United Kingdom: Northern Ireland	-0.002399	0.00182892	-1.3117	0.212314
Female	The Americas and the Caribbean: Caribbean	0.0124697	0.00204533	6.09667	3.80075e-05
Male	Europe: United Kingdom: Scotland	-0.00199955	0.00145689	-1.37248	0.193131
Female	The Americas: North America and Central America	-0.00305788	0.00274163	-1.11535	0.284893
Male	The Americas and the Caribbean: Caribbean	0.0126697	0.00244689	5.17787	0.000177812
Female	The Americas: South America	0.00399725	0.0027539	1.45149	0.170346
Male	The Americas: North America and Central America	-0.01264	0.00281405	-4.49176	0.000606372
Male	The Americas: South America	0.000365326	0.00254233	0.143698	0.887943

## Sheet: Table S2_Females
sex	Country/region of birth	estimate	std.error	statistic	p.value
Female	Africa: Central and Western Africa	0.0109037	0.00407425	2.67626	0.0190362
Male	Africa: Central and Western Africa	0.0108819	0.00345559	3.14907	0.00768545
Female	Africa: Eastern and Southern Africa	0.0038461	0.00253058	1.51985	0.152492
Male	Africa: Eastern and Southern Africa	0.00610522	0.00231278	2.63977	0.0204047
Female	Africa: North Africa	0.00313545	0.00344836	0.909259	0.379762
Female	Antarctica and Oceania	-0.00205692	0.0034005	-0.604887	0.555666
Male	Africa: North Africa	0.00763494	0.00255445	2.98888	0.0104602
Female	Asia: Eastern Asia	0.00397935	0.00251301	1.5835	0.137323
Male	Antarctica and Oceania	-0.00474025	0.00212401	-2.23174	0.0438598
Female	Asia: Middle East and Central Asia	0.00940708	0.00318522	2.95335	0.0111995
Male	Asia: Eastern Asia	0.00040178	0.00192943	0.208237	0.838271
Male	Asia: Middle East and Central Asia	0.00578667	0.00308791	1.87398	0.0835829
Male	Asia: South East Asia	0.00386309	0.00280443	1.3775	0.191612
Female	Asia: South East Asia	0.00343085	0.00202393	1.69515	0.113851
Female	Asia: Southern Asia minus Bangladesh, India, Pakistan	0.00541112	0.00341485	1.58459	0.137076
Female	Asia: Southern Asia: Bangladesh	0.0255526	0.00379561	6.73215	1.40001e-05
Male	Asia: Southern Asia minus Bangladesh, India, Pakistan	0.00378011	0.00356924	1.05908	0.308846
Female	Asia: Southern Asia: India	0.00332182	0.00162012	2.05035	0.0610578
Male	Asia: Southern Asia: Bangladesh	0.0163763	0.00402229	4.07138	0.00132222
Female	Asia: Southern Asia: Pakistan	0.0138176	0.00184784	7.47774	4.64541e-06
Female	Europe: EU minus Irish Republic	0.00900494	0.00176417	5.10434	0.000202197
Female	Europe: EU: Irish Republic	0.00371515	0.000718413	5.17132	0.000179854
Female	Europe: Other Europe: Rest of Europe	-0.00988048	0.0022667	-4.35896	0.000774075
Female	Europe: United Kingdom: Northern Ireland	0.00271501	0.00255438	1.06288	0.307181
Female	Europe: United Kingdom: Scotland	0.00310793	0.00177863	1.74737	0.104136
Male	Asia: Southern Asia: India	-5.84878e-05	0.00118118	-0.0495166	0.96126
Male	Asia: Southern Asia: Pakistan	0.00906358	0.00279896	3.2382	0.00647367
Male	Europe: EU minus Irish Republic	0.00109937	0.000955577	1.15047	0.270672
Male	Europe: EU: Irish Republic	-0.000175073	0.00166579	-0.105099	0.917902
Male	Europe: Other Europe: Rest of Europe	-0.0187862	0.00258982	-7.25387	6.4211e-06
Male	Europe: United Kingdom: Northern Ireland	-0.002399	0.00182892	-1.3117	0.212314
Female	The Americas and the Caribbean: Caribbean	0.0124697	0.00204533	6.09667	3.80075e-05
Male	Europe: United Kingdom: Scotland	-0.00199955	0.00145689	-1.37248	0.193131
Female	The Americas: North America and Central America	-0.00305788	0.00274163	-1.11535	0.284893
Male	The Americas and the Caribbean: Caribbean	0.0126697	0.00244689	5.17787	0.000177812
Female	The Americas: South America	0.00399725	0.0027539	1.45149	0.170346
Male	The Americas: North America and Central America	-0.01264	0.00281405	-4.49176	0.000606372
Male	The Americas: South America	0.000365326	0.00254233	0.143698	0.887943
